# Supplementary material for: DENV-Mimetic Polymersome Nanoparticles Bearing Multi-Epitope Lipopeptides Antigen as the Next-Generation Dengue Vaccine
Source: Pharmaceutics. 2022 Jan 10;14(1):156. doi: 10.3390/pharmaceutics14010156 (PMC8781246; doi:10.3390/pharmaceutics14010156)
Supplement: Supplementary file 1 [file pharmaceutics-14-00156-s001.zip]

Archive with 1 entries (1 files):
- pharmaceutics-1529707-supplementary.pdf
